# Supplementary material for: Seasonal variation in air pollutant levels and its effects on the sex ratio at birth on Fukue island, Japan
Source: BMC Public Health. 2023 Dec 11;23:2471. doi: 10.1186/s12889-023-17418-5 (PMC10714618; doi:10.1186/s12889-023-17418-5)
Supplement: Supplementary file 3 — Supplementary Material 3 [file 12889_2023_17418_MOESM3_ESM.xlsx]

## Sheet: Additional Table1
	Variables	Shapiro-Wilk test	ANOVA	Kruskal-Wallis test
	PM2.5	0.007325	-	<0.0001
	SO2	<0.0001	-	<0.0001
	OXs	<0.0001	-	<0.0001
	NMHC	0.138	0.024	-
	CH4	0.003792	-	0.2078
	Sex ratio at birth	0.003171	-	0.01371
	Additional Table 1. Preliminary analysis results for performing multiple testing performing multiple testing
	The observed data for each pollutant and the sex ratio at birth were tested for normality, and the p value from multiple testing is shown.

## Sheet: Additional Table2
		Group1	Group2	p value		Additional Table 2. Results of comparisons of air pollutant concentrations and birth sex ratios between seasons
	PM2.5	Autumn	Spring	< 0.0001		Data that were normally distributed were analyzed using the Tukey‒Kramer test, and data that were not normally distributed were analyzed using the Steel-Dwass test for multiple testing. The p value from multiple testing is shown.
		Autumn	Summer	0.818083
		Autumn	Winter	0.0388508
		Spring	Summer	< 0.0001
		Spring	Winter	0.000891536
		Summer	Winter	0.403016
	SO2	Autumn	Spring	0.999965
		Autumn	Summer	0.012904
		Autumn	Winter	1
		Spring	Summer	0.00787571
		Spring	Winter	0.999978
		Summer	Winter	0.0191973
	OXs	Autumn	Spring	< 0.0001
		Autumn	Summer	0.000289
		Autumn	Winter	0.435196
		Spring	Summer	< 0.0001
		Spring	Winter	< 0.0001
		Summer	Winter	0.0299446
	NMHC	Autumn	Spring	0.999885
		Autumn	Summer	0.549748
		Autumn	Winter	0.000166341
		Spring	Summer	0.25779
		Spring	Winter	0.000228538
		Summer	Winter	< 0.0001
	CH4	Autumn	Spring	0.999961
		Autumn	Summer	< 0.0001
		Autumn	Winter	0.0524429
		Spring	Summer	< 0.0001
		Spring	Winter	0.0687344
		Summer	Winter	< 0.0001
	Sex ratio at birth	Autumn	Spring	0.298506
		Autumn	Summer	0.234827
		Autumn	Winter	0.705307
		Spring	Summer	0.999978
		Spring	Winter	0.0302991
		Summer	Winter	0.0154383

## Sheet: Additional Table3
	Variables	Estimate	Std.Error	95% CI					p value
	Intercept	2.054	0.38	[	1.3	,	2.808	]	4.2e-07
	PM2.5	-0.069	0.028	[	-0.124	,	-0.013	]	0.0157
	Sex ratio at birth = 2.054 - 0.069*PM2.5
	Variables	Estimate	Std.Error	95% CI					p value
	Intercept	1.326	0.176	[	0.977	,	1.676	]	2.23e-11
	SO2	-236.442	190.607	[	-614.554	,	141.671	]	0.2177
	Sex ratio at birth = 1.326 - 236.442*SO2
	Variables	Estimate	Std.Error	95% CI					p value
	Intercept	2.392	0.4414	[	1.517	,	3.268	]	4.07e-07
	OXs	-29.1124	10.0676	[	-49.084	,	-9.141	]	0.0047
	Sex ratio at birth = 2.392 - 29.1124*OXs
	Variables	Estimate	Std.Error	95% CI					p value
	Intercept	0.816	0.295	[	0.23	,	1.403	]	0.0069
	NMHC	8.664	6.743	[	-4.738	,	22.066	]	0.202
	Sex ratio at birth = 0.816 + 8.664*NMHC
	Variables	Estimate	Std.Error	95% CI					p value
	Intercept	4.802	3.4	[	-1.955	,	11.559	]	0.161
	CH4	-1.887	1.764	[	-5.394	,	1.62	]	0.2879
	Sex ratio at birth = 4.802 - 4.802*CH4
	Additional Table 3. Relationship between each air pollutant level and the sex ratio at birth by linear regression analysis
	The results and model formulas of each linear regression analysis are shown.

## Sheet: Additional Table4
		PM2.5	SO2	OXs	NMHC	CH4
	PM2.5		0.531626	0.509188	-0.182894	-0.0524812
	SO2			0.244404	-0.234769	0.111229
	OXs				-0.0289076	0.155438
	NMHC					-0.0326653
	CH4
	Additional Table 4. Correlation between pollutants
	Correlations between substances were determined using Spearman's correlation coefficient.
